# Supplementary material for: Association of Serial Intra-Abdominal Pressure Measurements with Renal Outcomes and Mortality in Critically Ill Adults
Source: J Clin Med. 2026 Jul 22;15(14):5742. doi: 10.3390/jcm15145742 (PMC13412193; doi:10.3390/jcm15145742)
Supplement: Supplementary file 1 [file jcm-15-05742-s001.zip]

Archive with 1 entries (1 files):
- jcm-4423322-supplementary.pdf
